# Supplementary material for: DANNET: deep attention neural network for efficient ear identification in biometrics
Source: PeerJ Comput Sci. 2024 Dec 18;10:e2603. doi: 10.7717/peerj-cs.2603 (PMC11784740; doi:10.7717/peerj-cs.2603)
Supplement: Supplemental Information 2 — The EarVN1.0 dataset is a comprehensive collection of over 28,412 ear images from 164 individuals. It encompasses a wide range of variations in pose, scale, illumination, occlusion, resolution, and lighting conditions. This dataset is suitable for various applications such as person authentication and classification. This file contains a sample subset of EarVN1.0 that consists of selected ear images from male participants (sampled from Person IDs 1–98). The images capture a variety of angles, lighting conditions, and backgrounds to ensure diversity and support robust model training for male ear recognition tasks. [file peerj-cs-10-2603-s002.zip]

Archive with 6,835 entries (6,793 files):
- 075.Rym/
- 075.Rym/075 (1).jpg
- 075.Rym/075 (10).jpg
- 075.Rym/075 (100).jpg
- 075.Rym/075 (101).jpg
- 075.Rym/075 (102).jpg
- 075.Rym/075 (103).jpg
- 075.Rym/075 (104).jpg
- 075.Rym/075 (105).jpg
- 075.Rym/075 (106).jpg
- 075.Rym/075 (107).jpg
- 075.Rym/075 (108).jpg
- 075.Rym/075 (109).jpg
- 075.Rym/075 (11).jpg
- 075.Rym/075 (110).jpg
- 075.Rym/075 (111).jpg
- 075.Rym/075 (112).jpg
- 075.Rym/075 (113).jpg
- 075.Rym/075 (114).jpg
- 075.Rym/075 (115).jpg
- 075.Rym/075 (116).jpg
- 075.Rym/075 (117).jpg
- 075.Rym/075 (118).jpg
- 075.Rym/075 (119).jpg
- 075.Rym/075 (12).jpg
- 075.Rym/075 (120).jpg
- 075.Rym/075 (121).jpg
- 075.Rym/075 (122).jpg
- 075.Rym/075 (123).jpg
- 075.Rym/075 (124).jpg
- 075.Rym/075 (125).jpg
- 075.Rym/075 (126).jpg
- 075.Rym/075 (127).jpg
- 075.Rym/075 (128).jpg
- 075.Rym/075 (129).jpg
- 075.Rym/075 (13).jpg
- 075.Rym/075 (130).jpg
- 075.Rym/075 (131).jpg
- 075.Rym/075 (132).jpg
- 075.Rym/075 (133).jpg
- 075.Rym/075 (134).jpg
- 075.Rym/075 (135).jpg
- 075.Rym/075 (136).jpg
- 075.Rym/075 (137).jpg
- 075.Rym/075 (138).jpg
- 075.Rym/075 (139).jpg
- 075.Rym/075 (14).jpg
- 075.Rym/075 (140).jpg
- 075.Rym/075 (141).jpg
- 075.Rym/075 (142).jpg
- 075.Rym/075 (143).jpg
- 075.Rym/075 (144).jpg
- 075.Rym/075 (145).jpg
- 075.Rym/075 (146).jpg
- 075.Rym/075 (147).jpg
- 075.Rym/075 (148).jpg
- 075.Rym/075 (149).jpg
- 075.Rym/075 (15).jpg
- 075.Rym/075 (150).jpg
- 075.Rym/075 (151).jpg
- 075.Rym/075 (152).jpg
- 075.Rym/075 (153).jpg
- 075.Rym/075 (154).jpg
- 075.Rym/075 (155).jpg
- 075.Rym/075 (156).jpg
- 075.Rym/075 (157).jpg
- 075.Rym/075 (158).jpg
- 075.Rym/075 (159).jpg
- 075.Rym/075 (16).jpg
- 075.Rym/075 (160).jpg
- 075.Rym/075 (17).jpg
- 075.Rym/075 (18).jpg
- 075.Rym/075 (19).jpg
- 075.Rym/075 (2).jpg
- 075.Rym/075 (20).jpg
- 075.Rym/075 (21).jpg
- 075.Rym/075 (22).jpg
- 075.Rym/075 (23).jpg
- 075.Rym/075 (24).jpg
- 075.Rym/075 (25).jpg
- 075.Rym/075 (26).jpg
- 075.Rym/075 (27).jpg
- 075.Rym/075 (28).jpg
- 075.Rym/075 (29).jpg
- 075.Rym/075 (3).jpg
- 075.Rym/075 (30).jpg
- 075.Rym/075 (31).jpg
- 075.Rym/075 (32).jpg
- 075.Rym/075 (33).jpg
- 075.Rym/075 (34).jpg
- 075.Rym/075 (35).jpg
- 075.Rym/075 (36).jpg
- 075.Rym/075 (37).jpg
- 075.Rym/075 (38).jpg
- 075.Rym/075 (39).jpg
- 075.Rym/075 (4).jpg
- 075.Rym/075 (40).jpg
- 075.Rym/075 (41).jpg
- 075.Rym/075 (42).jpg
- 075.Rym/075 (43).jpg
- 075.Rym/075 (44).jpg
- 075.Rym/075 (45).jpg
- 075.Rym/075 (46).jpg
- 075.Rym/075 (47).jpg
- 075.Rym/075 (48).jpg
- 075.Rym/075 (49).jpg
- 075.Rym/075 (5).jpg
- 075.Rym/075 (50).jpg
- 075.Rym/075 (51).jpg
- 075.Rym/075 (52).jpg
- 075.Rym/075 (53).jpg
- 075.Rym/075 (54).jpg
- 075.Rym/075 (55).jpg
- 075.Rym/075 (56).jpg
- 075.Rym/075 (57).jpg
- 075.Rym/075 (58).jpg
- 075.Rym/075 (59).jpg
- 075.Rym/075 (6).jpg
- 075.Rym/075 (60).jpg
- 075.Rym/075 (61).jpg
- 075.Rym/075 (62).jpg
- 075.Rym/075 (63).jpg
- 075.Rym/075 (64).jpg
- 075.Rym/075 (65).jpg
- 075.Rym/075 (66).jpg
- 075.Rym/075 (67).jpg
- 075.Rym/075 (68).jpg
- 075.Rym/075 (69).jpg
- 075.Rym/075 (7).jpg
- 075.Rym/075 (70).jpg
- 075.Rym/075 (71).jpg
- 075.Rym/075 (72).jpg
- 075.Rym/075 (73).jpg
- 075.Rym/075 (74).jpg
- 075.Rym/075 (75).jpg
- 075.Rym/075 (76).jpg
- 075.Rym/075 (77).jpg
- 075.Rym/075 (78).jpg
- 075.Rym/075 (79).jpg
- 075.Rym/075 (8).jpg
- 075.Rym/075 (80).jpg
- 075.Rym/075 (81).jpg
- 075.Rym/075 (82).jpg
- 075.Rym/075 (83).jpg
- 075.Rym/075 (84).jpg
- 075.Rym/075 (85).jpg
- 075.Rym/075 (86).jpg
- 075.Rym/075 (87).jpg
- 075.Rym/075 (88).jpg
- 075.Rym/075 (89).jpg
- 075.Rym/075 (9).jpg
- 075.Rym/075 (90).jpg
- 075.Rym/075 (91).jpg
- 075.Rym/075 (92).jpg
- 075.Rym/075 (93).jpg
- 075.Rym/075 (94).jpg
- 075.Rym/075 (95).jpg
- 075.Rym/075 (96).jpg
- 075.Rym/075 (97).jpg
- 075.Rym/075 (98).jpg
- 075.Rym/075 (99).jpg
- 076.Sky_ST/
- 076.Sky_ST/076 (1).jpg
- 076.Sky_ST/076 (10).jpg
- 076.Sky_ST/076 (100).jpg
- 076.Sky_ST/076 (101).jpg
- 076.Sky_ST/076 (102).jpg
- 076.Sky_ST/076 (103).jpg
- 076.Sky_ST/076 (104).jpg
- 076.Sky_ST/076 (105).jpg
- 076.Sky_ST/076 (106).jpg
- 076.Sky_ST/076 (107).jpg
- 076.Sky_ST/076 (108).jpg
- 076.Sky_ST/076 (109).jpg
- 076.Sky_ST/076 (11).jpg
- 076.Sky_ST/076 (110).jpg
- 076.Sky_ST/076 (111).jpg
- 076.Sky_ST/076 (112).jpg
- 076.Sky_ST/076 (113).jpg
- 076.Sky_ST/076 (114).jpg
- 076.Sky_ST/076 (115).jpg
- 076.Sky_ST/076 (116).jpg
- 076.Sky_ST/076 (117).jpg
- 076.Sky_ST/076 (118).jpg
- 076.Sky_ST/076 (119).jpg
- 076.Sky_ST/076 (12).jpg
- 076.Sky_ST/076 (120).jpg
- 076.Sky_ST/076 (121).jpg
- 076.Sky_ST/076 (122).jpg
- 076.Sky_ST/076 (123).jpg
- 076.Sky_ST/076 (124).jpg
- 076.Sky_ST/076 (125).jpg
- 076.Sky_ST/076 (126).jpg
- 076.Sky_ST/076 (127).jpg
- 076.Sky_ST/076 (128).jpg
- 076.Sky_ST/076 (129).jpg
- 076.Sky_ST/076 (13).jpg
- 076.Sky_ST/076 (130).jpg
- 076.Sky_ST/076 (131).jpg
- 076.Sky_ST/076 (132).jpg
- 076.Sky_ST/076 (133).jpg
- 076.Sky_ST/076 (134).jpg
- 076.Sky_ST/076 (135).jpg
- 076.Sky_ST/076 (136).jpg
- 076.Sky_ST/076 (137).jpg
- 076.Sky_ST/076 (138).jpg
- 076.Sky_ST/076 (139).jpg
- 076.Sky_ST/076 (14).jpg
- 076.Sky_ST/076 (140).jpg
- 076.Sky_ST/076 (141).jpg
- 076.Sky_ST/076 (142).jpg
- 076.Sky_ST/076 (143).jpg
- 076.Sky_ST/076 (144).jpg
- 076.Sky_ST/076 (145).jpg
- 076.Sky_ST/076 (146).jpg
- 076.Sky_ST/076 (147).jpg
- 076.Sky_ST/076 (148).jpg
- 076.Sky_ST/076 (149).jpg
- 076.Sky_ST/076 (15).jpg
- 076.Sky_ST/076 (150).jpg
- 076.Sky_ST/076 (151).jpg
- 076.Sky_ST/076 (152).jpg
- 076.Sky_ST/076 (153).jpg
- 076.Sky_ST/076 (154).jpg
- 076.Sky_ST/076 (155).jpg
- 076.Sky_ST/076 (156).jpg
- 076.Sky_ST/076 (157).jpg
- 076.Sky_ST/076 (158).jpg
- 076.Sky_ST/076 (159).jpg
- 076.Sky_ST/076 (16).jpg
- 076.Sky_ST/076 (160).jpg
- 076.Sky_ST/076 (161).jpg
- 076.Sky_ST/076 (162).jpg
- 076.Sky_ST/076 (163).jpg
- 076.Sky_ST/076 (164).jpg
- 076.Sky_ST/076 (165).jpg
- 076.Sky_ST/076 (166).jpg
- 076.Sky_ST/076 (167).jpg
- 076.Sky_ST/076 (168).jpg
- 076.Sky_ST/076 (169).jpg
- 076.Sky_ST/076 (17).jpg
- 076.Sky_ST/076 (170).jpg
- 076.Sky_ST/076 (171).jpg
- 076.Sky_ST/076 (172).jpg
- 076.Sky_ST/076 (173).jpg
- 076.Sky_ST/076 (174).jpg
- 076.Sky_ST/076 (175).jpg
- 076.Sky_ST/076 (176).jpg
- 076.Sky_ST/076 (177).jpg
- 076.Sky_ST/076 (178).jpg
- 076.Sky_ST/076 (179).jpg
- 076.Sky_ST/076 (18).jpg
- 076.Sky_ST/076 (180).jpg
- 076.Sky_ST/076 (181).jpg
- 076.Sky_ST/076 (182).jpg
- 076.Sky_ST/076 (183).jpg
- 076.Sky_ST/076 (184).jpg
- 076.Sky_ST/076 (185).jpg
- 076.Sky_ST/076 (19).jpg
- 076.Sky_ST/076 (2).jpg
- 076.Sky_ST/076 (20).jpg
- 076.Sky_ST/076 (21).jpg
- 076.Sky_ST/076 (22).jpg
- 076.Sky_ST/076 (23).jpg
- 076.Sky_ST/076 (24).jpg
- 076.Sky_ST/076 (25).jpg
- 076.Sky_ST/076 (26).jpg
- 076.Sky_ST/076 (27).jpg
- 076.Sky_ST/076 (28).jpg
- 076.Sky_ST/076 (29).jpg
- 076.Sky_ST/076 (3).jpg
- 076.Sky_ST/076 (30).jpg
- 076.Sky_ST/076 (31).jpg
- 076.Sky_ST/076 (32).jpg
- 076.Sky_ST/076 (33).jpg
- 076.Sky_ST/076 (34).jpg
- 076.Sky_ST/076 (35).jpg
- 076.Sky_ST/076 (36).jpg
- 076.Sky_ST/076 (37).jpg
- 076.Sky_ST/076 (38).jpg
- 076.Sky_ST/076 (39).jpg
- 076.Sky_ST/076 (4).jpg
- 076.Sky_ST/076 (40).jpg
- 076.Sky_ST/076 (41).jpg
- 076.Sky_ST/076 (42).jpg
- 076.Sky_ST/076 (43).jpg
- 076.Sky_ST/076 (44).jpg
- 076.Sky_ST/076 (45).jpg
- 076.Sky_ST/076 (46).jpg
- 076.Sky_ST/076 (47).jpg
- 076.Sky_ST/076 (48).jpg
- 076.Sky_ST/076 (49).jpg
- 076.Sky_ST/076 (5).jpg
- 076.Sky_ST/076 (50).jpg
- 076.Sky_ST/076 (51).jpg
- 076.Sky_ST/076 (52).jpg
- 076.Sky_ST/076 (53).jpg
- 076.Sky_ST/076 (54).jpg
- 076.Sky_ST/076 (55).jpg
- 076.Sky_ST/076 (56).jpg
[truncated: 6,535 more entries]
