# Supplementary material for: DANNET: deep attention neural network for efficient ear identification in biometrics
Source: PeerJ Comput Sci. 2024 Dec 18;10:e2603. doi: 10.7717/peerj-cs.2603 (PMC11784740; doi:10.7717/peerj-cs.2603)
Supplement: Supplemental Information 3 — This file contains a sample subset of EarVN1.0 that includes selected ear images from female participants (sampled from Person IDs 99–164). The images are chosen to represent variations in pose, illumination, and environmental settings, offering a comprehensive foundation for female ear recognition studies. [file peerj-cs-10-2603-s003.zip]

Archive with 7,741 entries (7,741 files):
- 099.Amber/099 (1).jpg
- 099.Amber/099 (10).jpg
- 099.Amber/099 (100).jpg
- 099.Amber/099 (101).jpg
- 099.Amber/099 (102).jpg
- 099.Amber/099 (103).jpg
- 099.Amber/099 (104).jpg
- 099.Amber/099 (105).jpg
- 099.Amber/099 (106).jpg
- 099.Amber/099 (107).jpg
- 099.Amber/099 (108).jpg
- 099.Amber/099 (109).jpg
- 099.Amber/099 (11).jpg
- 099.Amber/099 (110).jpg
- 099.Amber/099 (111).jpg
- 099.Amber/099 (112).jpg
- 099.Amber/099 (113).jpg
- 099.Amber/099 (114).jpg
- 099.Amber/099 (115).jpg
- 099.Amber/099 (116).jpg
- 099.Amber/099 (117).jpg
- 099.Amber/099 (118).jpg
- 099.Amber/099 (119).jpg
- 099.Amber/099 (12).jpg
- 099.Amber/099 (120).jpg
- 099.Amber/099 (121).jpg
- 099.Amber/099 (122).jpg
- 099.Amber/099 (123).jpg
- 099.Amber/099 (124).jpg
- 099.Amber/099 (125).jpg
- 099.Amber/099 (126).jpg
- 099.Amber/099 (127).jpg
- 099.Amber/099 (128).jpg
- 099.Amber/099 (129).jpg
- 099.Amber/099 (13).jpg
- 099.Amber/099 (130).jpg
- 099.Amber/099 (131).jpg
- 099.Amber/099 (132).jpg
- 099.Amber/099 (133).jpg
- 099.Amber/099 (134).jpg
- 099.Amber/099 (135).jpg
- 099.Amber/099 (136).jpg
- 099.Amber/099 (137).jpg
- 099.Amber/099 (138).jpg
- 099.Amber/099 (139).jpg
- 099.Amber/099 (14).jpg
- 099.Amber/099 (140).jpg
- 099.Amber/099 (141).jpg
- 099.Amber/099 (142).jpg
- 099.Amber/099 (143).jpg
- 099.Amber/099 (144).jpg
- 099.Amber/099 (145).jpg
- 099.Amber/099 (146).jpg
- 099.Amber/099 (147).jpg
- 099.Amber/099 (148).jpg
- 099.Amber/099 (149).jpg
- 099.Amber/099 (15).jpg
- 099.Amber/099 (150).jpg
- 099.Amber/099 (151).jpg
- 099.Amber/099 (152).jpg
- 099.Amber/099 (153).jpg
- 099.Amber/099 (154).jpg
- 099.Amber/099 (155).jpg
- 099.Amber/099 (156).jpg
- 099.Amber/099 (157).jpg
- 099.Amber/099 (158).jpg
- 099.Amber/099 (159).jpg
- 099.Amber/099 (16).jpg
- 099.Amber/099 (160).jpg
- 099.Amber/099 (17).jpg
- 099.Amber/099 (18).jpg
- 099.Amber/099 (19).jpg
- 099.Amber/099 (2).jpg
- 099.Amber/099 (20).jpg
- 099.Amber/099 (21).jpg
- 099.Amber/099 (22).jpg
- 099.Amber/099 (23).jpg
- 099.Amber/099 (24).jpg
- 099.Amber/099 (25).jpg
- 099.Amber/099 (26).jpg
- 099.Amber/099 (27).jpg
- 099.Amber/099 (28).jpg
- 099.Amber/099 (29).jpg
- 099.Amber/099 (3).jpg
- 099.Amber/099 (30).jpg
- 099.Amber/099 (31).jpg
- 099.Amber/099 (32).jpg
- 099.Amber/099 (33).jpg
- 099.Amber/099 (34).jpg
- 099.Amber/099 (35).jpg
- 099.Amber/099 (36).jpg
- 099.Amber/099 (37).jpg
- 099.Amber/099 (38).jpg
- 099.Amber/099 (39).jpg
- 099.Amber/099 (4).jpg
- 099.Amber/099 (40).jpg
- 099.Amber/099 (41).jpg
- 099.Amber/099 (42).jpg
- 099.Amber/099 (43).jpg
- 099.Amber/099 (44).jpg
- 099.Amber/099 (45).jpg
- 099.Amber/099 (46).jpg
- 099.Amber/099 (47).jpg
- 099.Amber/099 (48).jpg
- 099.Amber/099 (49).jpg
- 099.Amber/099 (5).jpg
- 099.Amber/099 (50).jpg
- 099.Amber/099 (51).jpg
- 099.Amber/099 (52).jpg
- 099.Amber/099 (53).jpg
- 099.Amber/099 (54).jpg
- 099.Amber/099 (55).jpg
- 099.Amber/099 (56).jpg
- 099.Amber/099 (57).jpg
- 099.Amber/099 (58).jpg
- 099.Amber/099 (59).jpg
- 099.Amber/099 (6).jpg
- 099.Amber/099 (60).jpg
- 099.Amber/099 (61).jpg
- 099.Amber/099 (62).jpg
- 099.Amber/099 (63).jpg
- 099.Amber/099 (64).jpg
- 099.Amber/099 (65).jpg
- 099.Amber/099 (66).jpg
- 099.Amber/099 (67).jpg
- 099.Amber/099 (68).jpg
- 099.Amber/099 (69).jpg
- 099.Amber/099 (7).jpg
- 099.Amber/099 (70).jpg
- 099.Amber/099 (71).jpg
- 099.Amber/099 (72).jpg
- 099.Amber/099 (73).jpg
- 099.Amber/099 (74).jpg
- 099.Amber/099 (75).jpg
- 099.Amber/099 (76).jpg
- 099.Amber/099 (77).jpg
- 099.Amber/099 (78).jpg
- 099.Amber/099 (79).jpg
- 099.Amber/099 (8).jpg
- 099.Amber/099 (80).jpg
- 099.Amber/099 (81).jpg
- 099.Amber/099 (82).jpg
- 099.Amber/099 (83).jpg
- 099.Amber/099 (84).jpg
- 099.Amber/099 (85).jpg
- 099.Amber/099 (86).jpg
- 099.Amber/099 (87).jpg
- 099.Amber/099 (88).jpg
- 099.Amber/099 (89).jpg
- 099.Amber/099 (9).jpg
- 099.Amber/099 (90).jpg
- 099.Amber/099 (91).jpg
- 099.Amber/099 (92).jpg
- 099.Amber/099 (93).jpg
- 099.Amber/099 (94).jpg
- 099.Amber/099 (95).jpg
- 099.Amber/099 (96).jpg
- 099.Amber/099 (97).jpg
- 099.Amber/099 (98).jpg
- 099.Amber/099 (99).jpg
- 100.Angela_Ba/100 (1).jpg
- 100.Angela_Ba/100 (10).jpg
- 100.Angela_Ba/100 (100).jpg
- 100.Angela_Ba/100 (101).jpg
- 100.Angela_Ba/100 (102).jpg
- 100.Angela_Ba/100 (103).jpg
- 100.Angela_Ba/100 (104).jpg
- 100.Angela_Ba/100 (105).jpg
- 100.Angela_Ba/100 (106).jpg
- 100.Angela_Ba/100 (107).jpg
- 100.Angela_Ba/100 (108).jpg
- 100.Angela_Ba/100 (109).jpg
- 100.Angela_Ba/100 (11).jpg
- 100.Angela_Ba/100 (110).jpg
- 100.Angela_Ba/100 (111).jpg
- 100.Angela_Ba/100 (112).jpg
- 100.Angela_Ba/100 (113).jpg
- 100.Angela_Ba/100 (114).jpg
- 100.Angela_Ba/100 (115).jpg
- 100.Angela_Ba/100 (116).jpg
- 100.Angela_Ba/100 (117).jpg
- 100.Angela_Ba/100 (118).jpg
- 100.Angela_Ba/100 (119).jpg
- 100.Angela_Ba/100 (12).jpg
- 100.Angela_Ba/100 (120).jpg
- 100.Angela_Ba/100 (121).jpg
- 100.Angela_Ba/100 (122).jpg
- 100.Angela_Ba/100 (123).jpg
- 100.Angela_Ba/100 (124).jpg
- 100.Angela_Ba/100 (125).jpg
- 100.Angela_Ba/100 (126).jpg
- 100.Angela_Ba/100 (127).jpg
- 100.Angela_Ba/100 (128).jpg
- 100.Angela_Ba/100 (129).jpg
- 100.Angela_Ba/100 (13).jpg
- 100.Angela_Ba/100 (130).jpg
- 100.Angela_Ba/100 (131).jpg
- 100.Angela_Ba/100 (132).jpg
- 100.Angela_Ba/100 (133).jpg
- 100.Angela_Ba/100 (134).jpg
- 100.Angela_Ba/100 (135).jpg
- 100.Angela_Ba/100 (136).jpg
- 100.Angela_Ba/100 (137).jpg
- 100.Angela_Ba/100 (138).jpg
- 100.Angela_Ba/100 (139).jpg
- 100.Angela_Ba/100 (14).jpg
- 100.Angela_Ba/100 (140).jpg
- 100.Angela_Ba/100 (141).jpg
- 100.Angela_Ba/100 (142).jpg
- 100.Angela_Ba/100 (143).jpg
- 100.Angela_Ba/100 (144).jpg
- 100.Angela_Ba/100 (145).jpg
- 100.Angela_Ba/100 (146).jpg
- 100.Angela_Ba/100 (147).jpg
- 100.Angela_Ba/100 (148).jpg
- 100.Angela_Ba/100 (149).jpg
- 100.Angela_Ba/100 (15).jpg
- 100.Angela_Ba/100 (150).jpg
- 100.Angela_Ba/100 (151).jpg
- 100.Angela_Ba/100 (152).jpg
- 100.Angela_Ba/100 (153).jpg
- 100.Angela_Ba/100 (154).jpg
- 100.Angela_Ba/100 (155).jpg
- 100.Angela_Ba/100 (156).jpg
- 100.Angela_Ba/100 (157).jpg
- 100.Angela_Ba/100 (158).jpg
- 100.Angela_Ba/100 (159).jpg
- 100.Angela_Ba/100 (16).jpg
- 100.Angela_Ba/100 (160).jpg
- 100.Angela_Ba/100 (17).jpg
- 100.Angela_Ba/100 (18).jpg
- 100.Angela_Ba/100 (19).jpg
- 100.Angela_Ba/100 (2).jpg
- 100.Angela_Ba/100 (20).jpg
- 100.Angela_Ba/100 (21).jpg
- 100.Angela_Ba/100 (22).jpg
- 100.Angela_Ba/100 (23).jpg
- 100.Angela_Ba/100 (24).jpg
- 100.Angela_Ba/100 (25).jpg
- 100.Angela_Ba/100 (26).jpg
- 100.Angela_Ba/100 (27).jpg
- 100.Angela_Ba/100 (28).jpg
- 100.Angela_Ba/100 (29).jpg
- 100.Angela_Ba/100 (3).jpg
- 100.Angela_Ba/100 (30).jpg
- 100.Angela_Ba/100 (31).jpg
- 100.Angela_Ba/100 (32).jpg
- 100.Angela_Ba/100 (33).jpg
- 100.Angela_Ba/100 (34).jpg
- 100.Angela_Ba/100 (35).jpg
- 100.Angela_Ba/100 (36).jpg
- 100.Angela_Ba/100 (37).jpg
- 100.Angela_Ba/100 (38).jpg
- 100.Angela_Ba/100 (39).jpg
- 100.Angela_Ba/100 (4).jpg
- 100.Angela_Ba/100 (40).jpg
- 100.Angela_Ba/100 (41).jpg
- 100.Angela_Ba/100 (42).jpg
- 100.Angela_Ba/100 (43).jpg
- 100.Angela_Ba/100 (44).jpg
- 100.Angela_Ba/100 (45).jpg
- 100.Angela_Ba/100 (46).jpg
- 100.Angela_Ba/100 (47).jpg
- 100.Angela_Ba/100 (48).jpg
- 100.Angela_Ba/100 (49).jpg
- 100.Angela_Ba/100 (5).jpg
- 100.Angela_Ba/100 (50).jpg
- 100.Angela_Ba/100 (51).jpg
- 100.Angela_Ba/100 (52).jpg
- 100.Angela_Ba/100 (53).jpg
- 100.Angela_Ba/100 (54).jpg
- 100.Angela_Ba/100 (55).jpg
- 100.Angela_Ba/100 (56).jpg
- 100.Angela_Ba/100 (57).jpg
- 100.Angela_Ba/100 (58).jpg
- 100.Angela_Ba/100 (59).jpg
- 100.Angela_Ba/100 (6).jpg
- 100.Angela_Ba/100 (60).jpg
- 100.Angela_Ba/100 (61).jpg
- 100.Angela_Ba/100 (62).jpg
- 100.Angela_Ba/100 (63).jpg
- 100.Angela_Ba/100 (64).jpg
- 100.Angela_Ba/100 (65).jpg
- 100.Angela_Ba/100 (66).jpg
- 100.Angela_Ba/100 (67).jpg
- 100.Angela_Ba/100 (68).jpg
- 100.Angela_Ba/100 (69).jpg
- 100.Angela_Ba/100 (7).jpg
- 100.Angela_Ba/100 (70).jpg
- 100.Angela_Ba/100 (71).jpg
- 100.Angela_Ba/100 (72).jpg
- 100.Angela_Ba/100 (73).jpg
- 100.Angela_Ba/100 (74).jpg
- 100.Angela_Ba/100 (75).jpg
- 100.Angela_Ba/100 (76).jpg
- 100.Angela_Ba/100 (77).jpg
- 100.Angela_Ba/100 (78).jpg
- 100.Angela_Ba/100 (79).jpg
- 100.Angela_Ba/100 (8).jpg
- 100.Angela_Ba/100 (80).jpg
[truncated: 7,441 more entries]
